# Supplementary material for: ﻿ Gnathiapipinde sp. nov. (Crustacea, Isopoda, Gnathiidae), a temporary parasite of the pufferfish, Amblyrhynchoteshonckenii, from temperate southern Africa
Source: Zookeys. 2022 Nov 10;1129:1–19. doi: 10.3897/zookeys.1129.90986 (PMC9836717; doi:10.3897/zookeys.1129.90986)
Supplement: XML Treatment for Gnathia [file zookeys.1129.90986-treatment1.xml]

<!DOCTYPE tp:taxon-treatment
  PUBLIC "-//TaxonX//DTD Taxonomic Treatment Publishing DTD v0 20100105//EN" "tax-treatment-NSO.dtd">
<tp:taxon-treatment xmlns:tp="http://www.plazi.org/taxpub"><tp:treatment-meta><kwd-group><label>Taxon classification</label><kwd>
                <named-content content-type="kingdom">Animalia</named-content>
              </kwd><kwd>
                <named-content content-type="order">Isopoda</named-content>
              </kwd><kwd>
                <named-content content-type="family">Gnathiidae</named-content>
              </kwd></kwd-group><mixed-citation publication-type="journal"><person-group><name><surname>Smit</surname><given-names>Nico J.</given-names></name><name><surname>Hadfield</surname><given-names>Kerry A.</given-names></name></person-group><article-title>﻿ <italic><tp:taxon-name><tp:taxon-name-part taxon-name-part-type="genus" reg="Gnathia">Gnathia</tp:taxon-name-part><tp:taxon-name-part taxon-name-part-type="species" reg="pipinde">pipinde</tp:taxon-name-part></tp:taxon-name></italic> sp. nov. (<tp:taxon-name><tp:taxon-name-part taxon-name-part-type="subphylum">Crustacea</tp:taxon-name-part></tp:taxon-name>, <tp:taxon-name><tp:taxon-name-part taxon-name-part-type="order">Isopoda</tp:taxon-name-part></tp:taxon-name>, <tp:taxon-name><tp:taxon-name-part taxon-name-part-type="family">Gnathiidae</tp:taxon-name-part></tp:taxon-name>), a temporary parasite of the pufferfish, <italic><tp:taxon-name><tp:taxon-name-part taxon-name-part-type="genus" reg="Amblyrhynchotes">Amblyrhynchotes</tp:taxon-name-part><tp:taxon-name-part taxon-name-part-type="species" reg="honckenii">honckenii</tp:taxon-name-part></tp:taxon-name></italic>, from temperate southern Africa</article-title><source>Zookeys</source><day>10</day><month>11</month><year>2022</year><volume>1129</volume><fpage>1</fpage><lpage>19</lpage><pub-id pub-id-type="doi">10.3897/zookeys.1129.90986</pub-id></mixed-citation></tp:treatment-meta><tp:nomenclature><label>﻿</label><tp:taxon-name>
              <object-id xmlns:xlink="http://www.w3.org/1999/xlink" content-type="arpha" xlink:type="simple">D9197297-9887-5F8E-BCA5-A4025EF14457</object-id>
              <tp:taxon-name-part taxon-name-part-type="genus" reg="Gnathia">Gnathia</tp:taxon-name-part>
            </tp:taxon-name><tp:taxon-authority>Leach, 1814</tp:taxon-authority></tp:nomenclature><tp:treatment-sec sec-type="type species" id="SECID0EBMAE"><title>Type species.</title><p><italic><tp:taxon-name><tp:taxon-name-part taxon-name-part-type="genus" reg="Gnathia">Gnathia</tp:taxon-name-part><tp:taxon-name-part taxon-name-part-type="species" reg="termitoides">termitoides</tp:taxon-name-part></tp:taxon-name></italic> Leach, 1814, by monotypy (<xref ref-type="bibr" rid="B6">Cohen and Poore 1994</xref>).</p></tp:treatment-sec><tp:treatment-sec sec-type="remarks" id="SECID0EWMAE"><title>Remarks.</title><p>A restricted synonymy and diagnosis of <italic><tp:taxon-name><tp:taxon-name-part taxon-name-part-type="genus" reg="Gnathia">Gnathia</tp:taxon-name-part></tp:taxon-name></italic> was provided in <xref ref-type="bibr" rid="B16">Hadfield et al. (2019)</xref>.</p></tp:treatment-sec><ref-list><ref id="B6"><mixed-citation xmlns:xlink="http://www.w3.org/1999/xlink" xlink:type="simple"><person-group><name name-style="western"><surname>Cohen</surname><given-names>BF</given-names></name><name name-style="western"><surname>Poore</surname><given-names>GCB</given-names></name></person-group> (<year>1994</year>) <article-title>Phylogeny and biogeography of the <tp:taxon-name><tp:taxon-name-part taxon-name-part-type="family">Gnathiidae</tp:taxon-name-part></tp:taxon-name> (<tp:taxon-name><tp:taxon-name-part taxon-name-part-type="subphylum">Crustacea</tp:taxon-name-part></tp:taxon-name>: <tp:taxon-name><tp:taxon-name-part taxon-name-part-type="order">Isopoda</tp:taxon-name-part></tp:taxon-name>) with descriptions of new genera and species, most from south-eastern Australia.</article-title><source>Memoirs of the Museum of Victoria</source><volume>54</volume>(<issue>2</issue>): <fpage>271</fpage>–<lpage>397</lpage>. <ext-link xlink:type="simple" ext-link-type="doi" xlink:href="10.24199/j.mmv.1994.54.13">https://doi.org/10.24199/j.mmv.1994.54.13</ext-link></mixed-citation></ref><ref id="B16"><mixed-citation xmlns:xlink="http://www.w3.org/1999/xlink" xlink:type="simple"><person-group><name name-style="western"><surname>Hadfield</surname><given-names>KA</given-names></name><name name-style="western"><surname>Schizas</surname><given-names>NK</given-names></name><name name-style="western"><surname>Chatterjee</surname><given-names>T</given-names></name><name name-style="western"><surname>Smit</surname><given-names>NJ</given-names></name></person-group> (<year>2019</year>) <article-title><italic><tp:taxon-name><tp:taxon-name-part taxon-name-part-type="genus">Gnathia</tp:taxon-name-part><tp:taxon-name-part taxon-name-part-type="species">bermudensis</tp:taxon-name-part></tp:taxon-name></italic> (<tp:taxon-name><tp:taxon-name-part taxon-name-part-type="subphylum">Crustacea</tp:taxon-name-part></tp:taxon-name>, <tp:taxon-name><tp:taxon-name-part taxon-name-part-type="order">Isopoda</tp:taxon-name-part></tp:taxon-name>, <tp:taxon-name><tp:taxon-name-part taxon-name-part-type="family">Gnathiidae</tp:taxon-name-part></tp:taxon-name>), a new species from the mesophotic reefs of Bermuda, with a key to <italic><tp:taxon-name><tp:taxon-name-part taxon-name-part-type="genus">Gnathia</tp:taxon-name-part></tp:taxon-name></italic> from the Greater Caribbean biogeographic region.</article-title><source>ZooKeys</source><volume>891</volume>: <fpage>1</fpage>–<lpage>16</lpage>. <ext-link xlink:type="simple" ext-link-type="doi" xlink:href="10.3897/zookeys.891.39564">https://doi.org/10.3897/zookeys.891.39564</ext-link></mixed-citation></ref></ref-list></tp:taxon-treatment>
