# Supplementary material for: ﻿ Gnathiapipinde sp. nov. (Crustacea, Isopoda, Gnathiidae), a temporary parasite of the pufferfish, Amblyrhynchoteshonckenii, from temperate southern Africa
Source: Zookeys. 2022 Nov 10;1129:1–19. doi: 10.3897/zookeys.1129.90986 (PMC9836717; doi:10.3897/zookeys.1129.90986)
Supplement: XML Treatment for Gnathia pipinde [file zookeys.1129.90986-treatment2.xml]

<!DOCTYPE tp:taxon-treatment
  PUBLIC "-//TaxonX//DTD Taxonomic Treatment Publishing DTD v0 20100105//EN" "tax-treatment-NSO.dtd">
<tp:taxon-treatment xmlns:tp="http://www.plazi.org/taxpub"><tp:treatment-meta><kwd-group><label>Taxon classification</label><kwd>
                <named-content content-type="kingdom">Animalia</named-content>
              </kwd><kwd>
                <named-content content-type="order">Isopoda</named-content>
              </kwd><kwd>
                <named-content content-type="family">Gnathiidae</named-content>
              </kwd></kwd-group><mixed-citation publication-type="journal"><person-group><name><surname>Smit</surname><given-names>Nico J.</given-names></name><name><surname>Hadfield</surname><given-names>Kerry A.</given-names></name></person-group><article-title>﻿ <italic><tp:taxon-name><tp:taxon-name-part taxon-name-part-type="genus" reg="Gnathia">Gnathia</tp:taxon-name-part><tp:taxon-name-part taxon-name-part-type="species" reg="pipinde">pipinde</tp:taxon-name-part></tp:taxon-name></italic> sp. nov. (<tp:taxon-name><tp:taxon-name-part taxon-name-part-type="subphylum">Crustacea</tp:taxon-name-part></tp:taxon-name>, <tp:taxon-name><tp:taxon-name-part taxon-name-part-type="order">Isopoda</tp:taxon-name-part></tp:taxon-name>, <tp:taxon-name><tp:taxon-name-part taxon-name-part-type="family">Gnathiidae</tp:taxon-name-part></tp:taxon-name>), a temporary parasite of the pufferfish, <italic><tp:taxon-name><tp:taxon-name-part taxon-name-part-type="genus" reg="Amblyrhynchotes">Amblyrhynchotes</tp:taxon-name-part><tp:taxon-name-part taxon-name-part-type="species" reg="honckenii">honckenii</tp:taxon-name-part></tp:taxon-name></italic>, from temperate southern Africa</article-title><source>Zookeys</source><day>10</day><month>11</month><year>2022</year><volume>1129</volume><fpage>1</fpage><lpage>19</lpage><pub-id pub-id-type="doi">10.3897/zookeys.1129.90986</pub-id></mixed-citation></tp:treatment-meta><tp:nomenclature><label>﻿</label><tp:taxon-name>
              <object-id xmlns:xlink="http://www.w3.org/1999/xlink" content-type="arpha" xlink:type="simple">7817FDC5-0FCA-56A9-9423-24A4BEE4C6DE</object-id>
              <tp:taxon-name-part taxon-name-part-type="genus" reg="Gnathia">Gnathia</tp:taxon-name-part>
              <tp:taxon-name-part taxon-name-part-type="species" reg="pipinde">pipinde</tp:taxon-name-part>
              <object-id xmlns:xlink="http://www.w3.org/1999/xlink" content-type="zoobank" xlink:type="simple">https://zoobank.org/1D3309F5-2048-4E33-A8A4-308C7B523852</object-id>
            </tp:taxon-name><tp:taxon-status xmlns:xlink="http://www.w3.org/1999/xlink" xlink:type="simple">sp. nov.</tp:taxon-status><xref ref-type="fig" rid="F1">Figs 1</xref><xref ref-type="fig" rid="F2">, 2</xref><xref ref-type="fig" rid="F3">, 3</xref><xref ref-type="fig" rid="F4">, 4</xref><xref ref-type="fig" rid="F5">, 5</xref><xref ref-type="fig" rid="F6">, 6</xref></tp:nomenclature><tp:treatment-sec sec-type="material" id="SECID0EIPAE"><title>Material examined.</title><p><bold><italic>Holotype</italic></bold>. South Africa • 1 ♂ (4.6 mm TL, dissected); De Hoop Nature Reserve (<named-content xmlns:xlink="http://www.w3.org/1999/xlink" content-type="dwc:verbatimCoordinates" xlink:type="simple"><named-content content-type="geo-json" specific-use="{&#34;type&#34;:&#34;Point&#34;,&#34;coordinates&#34;:[20.510556,-34.478889]}" id="NCID0EWPAE" xlink:type="simple">34°28'44"S, 20°30'38"E</named-content></named-content>); October 1999; leg. N.J. Smit; from <italic><tp:taxon-name><tp:taxon-name-part taxon-name-part-type="genus" reg="Amblyrhynchotes">Amblyrhynchotes</tp:taxon-name-part><tp:taxon-name-part taxon-name-part-type="species" reg="honckenii">honckenii</tp:taxon-name-part></tp:taxon-name></italic> (<named-content xmlns:xlink="http://www.w3.org/1999/xlink" content-type="dwc:institutional_code" xlink:title="National Museum, Bloemfontein" xlink:href="http://grbio.org/institution/national-museum-bloemfontein" xlink:type="simple">NMB</named-content> P 899). <bold><italic>Paratypes</italic></bold>. South Africa • 1 ♂ used for <abbrev xmlns:xlink="http://www.w3.org/1999/xlink" xlink:title="scanning electron microscopy" id="ABBRID0ENQAE" xlink:type="simple">SEM</abbrev> (5.1 mm TL), 11 praniza larvae (P3) (3.8–4.6 mm TL), 1 P3 larva for <abbrev xmlns:xlink="http://www.w3.org/1999/xlink" xlink:title="scanning electron microscopy" id="ABBRID0ERQAE" xlink:type="simple">SEM</abbrev> (4.2 mm TL); same info as holotype (<named-content xmlns:xlink="http://www.w3.org/1999/xlink" content-type="dwc:institutional_code" xlink:title="National Museum, Bloemfontein" xlink:href="http://grbio.org/institution/national-museum-bloemfontein" xlink:type="simple">NMB</named-content> P 900) • 2 praniza larvae (P3) (3.8, 4.3 mm TL); Chintsa (<named-content xmlns:xlink="http://www.w3.org/1999/xlink" content-type="dwc:verbatimCoordinates" xlink:type="simple"><named-content content-type="geo-json" specific-use="{&#34;type&#34;:&#34;Point&#34;,&#34;coordinates&#34;:[28.116111,-32.833611]}" id="NCID0E3QAE" xlink:type="simple">32°50'01"S, 28°06'58"E</named-content></named-content>); October 2020; leg. K.A. Hadfield; from <italic><tp:taxon-name><tp:taxon-name-part taxon-name-part-type="genus" reg="Amblyrhynchotes">Amblyrhynchotes</tp:taxon-name-part><tp:taxon-name-part taxon-name-part-type="species" reg="honckenii">honckenii</tp:taxon-name-part></tp:taxon-name></italic> (<named-content xmlns:xlink="http://www.w3.org/1999/xlink" content-type="dwc:institutional_code" xlink:title="National Museum, Bloemfontein" xlink:href="http://grbio.org/institution/national-museum-bloemfontein" xlink:type="simple">NMB</named-content> P 901).</p></tp:treatment-sec><tp:treatment-sec sec-type="description" id="SECID0EQRAE"><title>Description of male adult.</title><p>(Figs <xref ref-type="fig" rid="F1">1</xref>–<xref ref-type="fig" rid="F4">4</xref>). <italic>Body</italic> 2.8 times as long as greatest width, widest at pereonite 5; dorsal surfaces punctate, sparsely setose. <italic>Cephalosome</italic> quadrate, 0.8 as long as wide, lateral margins subparallel, posterior margin concave; dorsal surface with sensory pits and sparse granules; dorsal sulcus narrow, deep, short; paraocular ornamentation weakly developed, posteromedian tubercle present. <italic>processes</italic> present. <italic>Frontal margin</italic> straight, median point with processes. <italic>External scissura</italic> present, narrow, shallow. <italic>Mediofrontal process</italic> present, strong, bifid, without fine setae. <italic>Superior frontolateral process</italic> present, single, strong, conical, with 6 pairs of long simple setae. <italic>Inferior frontolateral process</italic> absent. <italic>Supraocular lobe</italic> pronounced, pointed; accessory supraocular lobe not pronounced. <italic>Eyes</italic> present, elongate, 0.4 as long as cephalosome length, contiguous with head surface, ommatidia arranged in rows.</p><fig id="F1" position="float" orientation="portrait"><object-id xmlns:xlink="http://www.w3.org/1999/xlink" content-type="doi" xlink:type="simple">10.3897/zookeys.1129.90986.figure1</object-id><object-id xmlns:xlink="http://www.w3.org/1999/xlink" content-type="arpha" xlink:type="simple">05C7FAC6-6A6F-55DA-8B4B-28E92DC7B9E9</object-id><label>Figure 1.</label><caption><p><italic><tp:taxon-name><tp:taxon-name-part taxon-name-part-type="genus" reg="Gnathia">Gnathia</tp:taxon-name-part><tp:taxon-name-part taxon-name-part-type="species" reg="pipinde">pipinde</tp:taxon-name-part></tp:taxon-name></italic> sp. nov. (<named-content xmlns:xlink="http://www.w3.org/1999/xlink" content-type="dwc:institutional_code" xlink:title="National Museum, Bloemfontein" xlink:href="http://grbio.org/institution/national-museum-bloemfontein" xlink:type="simple">NMB</named-content> P 899), male holotype (4.6 mm TL) <bold>A</bold> habitus dorsal view <bold>B</bold> dorsal view of frontal border and mandibles <bold>C</bold> lateral view of cephalosome <bold>D</bold> antenna and antennula <bold>E</bold> pleotelson and uropod <bold>F</bold> pylopod <bold>G</bold> pleopod 2 <bold>H</bold> maxilliped. Scale bars: 200 μm.</p></caption><graphic xmlns:xlink="http://www.w3.org/1999/xlink" xlink:href="zookeys-1129-001_article-90986__-g001.jpg" position="float" orientation="portrait" xlink:type="simple" id="oo_768262.jpg"><uri content-type="original_file" xlink:type="simple">https://binary.pensoft.net/fig/768262</uri></graphic></fig><p><italic>Pereon</italic> lateral margins subparallel, with few setose setae; anteriorly smooth. <italic>Pereonite 1</italic> partially fused dorsally with cephalosome; dorsolateral margins partly obscured by cephalosome. <italic>Pereonite 2</italic> wider than pereonite 1. <italic>Pereonite 4</italic> with prominent anterior constriction separating it from pereonite 3, median groove present. <italic>Areae laterales</italic> present on pereonite 5. <italic>Pereonite 6</italic> with weak lobi laterales; lobuii absent or weak, conical. <italic>Pleon</italic> epimera dorsally visible on all pleonites. <italic>Pleonite</italic> lateral margins with 2 pairs of simple setae, long setose setae randomly distributed on posterior margins. <italic>Pleotelson</italic> as long as anterior width, covered in pectinate scales; lateral margins finely serrate, anterolateral margins concave, with 3 submarginal setae; posterolateral margin weakly convex, with 2 submarginal setae; mid-dorsal surface with 2 submedian setae, apex with 2 setae.</p><fig id="F2" position="float" orientation="portrait"><object-id xmlns:xlink="http://www.w3.org/1999/xlink" content-type="doi" xlink:type="simple">10.3897/zookeys.1129.90986.figure2</object-id><object-id xmlns:xlink="http://www.w3.org/1999/xlink" content-type="arpha" xlink:type="simple">F3B35C1A-B86D-5744-9A00-74CE8A1ADACE</object-id><label>Figure 2.</label><caption><p><italic><tp:taxon-name><tp:taxon-name-part taxon-name-part-type="genus" reg="Gnathia">Gnathia</tp:taxon-name-part><tp:taxon-name-part taxon-name-part-type="species" reg="pipinde">pipinde</tp:taxon-name-part></tp:taxon-name></italic> sp. nov. (<named-content xmlns:xlink="http://www.w3.org/1999/xlink" content-type="dwc:institutional_code" xlink:title="National Museum, Bloemfontein" xlink:href="http://grbio.org/institution/national-museum-bloemfontein" xlink:type="simple">NMB</named-content> P 899), male holotype (4.6 mm TL) <bold>A–E</bold> pereopods 2–6, respectively. Scale bar: 200 μm.</p></caption><graphic xmlns:xlink="http://www.w3.org/1999/xlink" xlink:href="zookeys-1129-001_article-90986__-g002.jpg" position="float" orientation="portrait" xlink:type="simple" id="oo_768263.jpg"><uri content-type="original_file" xlink:type="simple">https://binary.pensoft.net/fig/768263</uri></graphic></fig><p><italic>Antennula</italic> shorter than antenna; peduncle article 1 with 2 penicillate setae; article 2 0.8 times as long as article 1, with 2 penicillate setae; article 3 2.1 times as long as article 2, 3.8 times as long as wide. Antennula flagellum 0.8 times as long as article 3, with 5 articles; article 1 with 2 plumose setae; article 3 with 1 aesthetasc seta; article 4 with 1 aesthetasc seta, and 2 simple setae; article 5 terminating with 1 aesthetasc seta, and 3 simple setae. <italic>Antenna</italic> peduncle article 1 covered in pectinate scales and marginal setae; article 3 2.9 times as long as wide, twice as long as article 2, with 1 penicillate seta, and 12–14 simple setae and 1 penicillate seta; article 4 1.3 times as long as article 3, 3.7 times as long as wide, with 2 penicillate setae, and with 40–50 simple setae; flagellum as long as article 4, with 7 articles, terminating with 4 simple setae.</p><fig id="F3" position="float" orientation="portrait"><object-id xmlns:xlink="http://www.w3.org/1999/xlink" content-type="doi" xlink:type="simple">10.3897/zookeys.1129.90986.figure3</object-id><object-id xmlns:xlink="http://www.w3.org/1999/xlink" content-type="arpha" xlink:type="simple">EC35B898-263E-54DF-8DBC-B06F29628036</object-id><label>Figure 3.</label><caption><p><italic><tp:taxon-name><tp:taxon-name-part taxon-name-part-type="genus" reg="Gnathia">Gnathia</tp:taxon-name-part><tp:taxon-name-part taxon-name-part-type="species" reg="pipinde">pipinde</tp:taxon-name-part></tp:taxon-name></italic> sp. nov. (<named-content xmlns:xlink="http://www.w3.org/1999/xlink" content-type="dwc:institutional_code" xlink:title="National Museum, Bloemfontein" xlink:href="http://grbio.org/institution/national-museum-bloemfontein" xlink:type="simple">NMB</named-content> P 900), male scanning electron microscope images. <bold>A</bold> Dorsal view of cephalosome and pereon <bold>B</bold> ventral view of cephalosome and pereon <bold>C</bold> dorsal view of mandible <bold>D</bold> anterodorsal view of cephalosome <bold>E</bold> ventral view of penes <bold>F</bold> ventral view of anterior end of penes. Scale bars: 250 μm (<bold>A</bold>, <bold>B</bold>); 100 μm (<bold>C</bold>–<bold>E</bold>); 10 μm (<bold>F</bold>).</p></caption><graphic xmlns:xlink="http://www.w3.org/1999/xlink" xlink:href="zookeys-1129-001_article-90986__-g003.jpg" position="float" orientation="portrait" xlink:type="simple" id="oo_768264.jpg"><uri content-type="original_file" xlink:type="simple">https://binary.pensoft.net/fig/768264</uri></graphic></fig><p><italic>Mandible</italic> 0.6 as long as width of cephalosome, rectangular, strongly curved, distally; apex cylindrical, 22% total length, distally raised in lateral view; mandibular seta present. <italic>Carina</italic> present, smooth. <italic>Incisor</italic> knob-like. <italic>Blade</italic> present, dentate, straight, dentate along 100% of margin, with tufts of setae along distal margin. Basal neck short; sensory pits with short simple hair-like setae distributed randomly on dorsal surface of blade. Pseudoblade, internal lobe and dorsal lobe absent; erisma present; lamina dentata absent.</p><fig id="F4" position="float" orientation="portrait"><object-id xmlns:xlink="http://www.w3.org/1999/xlink" content-type="doi" xlink:type="simple">10.3897/zookeys.1129.90986.figure4</object-id><object-id xmlns:xlink="http://www.w3.org/1999/xlink" content-type="arpha" xlink:type="simple">5FBDB457-91A5-5E64-A692-913E041B85F2</object-id><label>Figure 4.</label><caption><p><italic><tp:taxon-name><tp:taxon-name-part taxon-name-part-type="genus" reg="Gnathia">Gnathia</tp:taxon-name-part><tp:taxon-name-part taxon-name-part-type="species" reg="pipinde">pipinde</tp:taxon-name-part></tp:taxon-name></italic> sp. nov. (<named-content xmlns:xlink="http://www.w3.org/1999/xlink" content-type="dwc:institutional_code" xlink:title="National Museum, Bloemfontein" xlink:href="http://grbio.org/institution/national-museum-bloemfontein" xlink:type="simple">NMB</named-content> P 901), praniza larva (4.1 mm TL) <bold>A</bold> habitus dorsal view <bold>B</bold> dorsal cephalosome <bold>C</bold> pleopod 1 <bold>D</bold> antenna and antennula <bold>E</bold> pleotelson and uropod <bold>F</bold> mandible <bold>G</bold> paragnath <bold>H</bold> maxillula <bold>I</bold> maxilliped <bold>J</bold> gnathopod. Scale bars: 200 μm (<bold>A–E</bold>); 50 μm (<bold>F–J</bold>).</p></caption><graphic xmlns:xlink="http://www.w3.org/1999/xlink" xlink:href="zookeys-1129-001_article-90986__-g004.jpg" position="float" orientation="portrait" xlink:type="simple" id="oo_768265.jpg"><uri content-type="original_file" xlink:type="simple">https://binary.pensoft.net/fig/768265</uri></graphic></fig><p><italic>Maxilliped</italic> 5-articled, mesial border with short simple hair-like setae; article 1 lateral margin with continuous marginal short setae, endite extending to distal margin of article 2, without coupling setae; article 2 lateral margin with 5 plumose setae; article 3 lateral margin with 7 plumose setae; article 4 lateral margin with 6 plumose setae; article 5 with 7 plumose setae and 5 simple setae.</p><p><italic>Pylopod</italic> article 1 with three distinct areolae, 1.6 as long as wide, without distolateral lobe; posterior and lateral margins forming rounded curve; lateral margin with 38 large plumose setae; mesial margin with scale-setae on distal part only, 2 simple setae and 1 penicillate seta; distal margin with 6 simple setae; article 2 1.3 as long as wide; with 8 simple setae; article 3 minute, with 4 simple setae.</p><p><italic>Pereopods 2–6</italic> with long simple setae and randomly covered in pectinate scales (only illustrated on pereopod 2); inferior margins with weak tubercles. <italic>Pereopod 2</italic> with tubercles on merus and carpus; basis 2.9 times as long as greatest width, superior margin with 19 setae, inferior margin with 12 setae; ischium 0.7 times as long as basis, 2.5 as long as wide, superior margin with 6 simple setae and 1 long setose seta, inferior margin with 17 setae; merus 0.5 as long as ischium, 1.5 as long as wide, superior margin with bulbous protrusion and 4 setae, inferior margin with tubercles and 7 setae; carpus 0.5 as long as ischium, 1.8 as long as wide, superior margin with 2 setae (1 setose), inferior margin with tubercles and 5 setae (1 serrate seta); propodus 0.7 times as long as ischium, 2.5 times as long as wide, superior margin with 3 simple setae and 1 penicillate seta, inferior margin with 2 simple setae and 2 robust setae; dactylus 0.7 as long as propodus, terminates in sharp posterior pointing unguis. <italic>Pereopods 3 and 4</italic> similar to pereopod 2. <italic>Pereopod 5</italic> similar to pereopod 6. <italic>Pereopod 6</italic> with tubercles on merus and carpus; basis 3 times as long as greatest width, superior margin with 14 setae, and 1 penicillate seta, inferior margin with 11 setae; ischium 0.9 as long as basis, 3.2 as long as greatest width, superior margin with 12 setae, inferior margin with 8 setae; merus 0.5 as long as ischium, 1.8 times as long as wide, superior margin with 6 setae, inferior margin with 4 setae, without dense patch of scale-setae; carpus 0.5 as long as ischium, 2.2 times as long as wide, superior margin with 3 setae, inferior margin with 4 setae; propodus 0.6 as long as ischium, 3.8 times as long as wide, superior margin with 5 setae, inferior margin with 5 setae, and 2 robust setae; dactylus 0.6 as long as propodus.</p><p><italic>Penes</italic> produced, more than a third length of pereon; penial processes 6.5 times as long as basal width, anterior end ending in sac-like extension dorsal to opening.</p><p><italic>Pleopod 2 exopod</italic> 1.7 as long as wide, distally broadly rounded, with 9 plumose setae; endopod 1.8 as long as wide, distally broadly rounded, with 8 plumose setae; appendix masculina absent; peduncle 0.8 times as wide as long, mesial margin with 2 coupling setae, lateral margin with 1 simple seta.</p><p><italic>Uropod</italic> rami extending beyond pleotelson, apices narrowly rounded. <italic>Peduncle</italic> with 1 dorsal seta. <italic>Uropod endopod</italic> 2.4 as long as greatest width, dorsally with 4 setae; lateral margin straight, lateral margin with 6 simple setae; proximomesial margin weakly convex, with 6 long plumose setae. <italic>Uropod exopod</italic> not extending to end of endopod, 3.3 times as long as greatest width; lateral margin weakly sinuate, with 17 simple setae; proximomesial margin straight, distally convex, with 3 long plumose setae.</p></tp:treatment-sec><tp:treatment-sec sec-type="description" id="SECID0EM1AE"><title>Description of praniza 3 larva.</title><p>(Figs <xref ref-type="fig" rid="F4">4</xref>–<xref ref-type="fig" rid="F6">6</xref>). <italic>Body</italic> 3.5 times as long as greatest width; dorsal surfaces sparsely punctate, sparsely setose. <italic>Cephalosome</italic> 0.7 times as long as wide; posterior margin slightly concave; lateral margins convex; dorsal surface with few sensory pits and no setae; anterior margin straight with lateral concave excavations to accommodate first articles of antennae. <italic>Labrum</italic> prominent, 0.4 times as long as cephalosome, semicircular with apical processes, anterior margin concave. <italic>Eyes</italic> well developed, oval-shaped; almost as long as cephalosome; one eye 0.3 as wide as cephalosome, bulbous, standing out from head surface; ommatidia arranged in rows; eye colour black.</p><fig id="F5" position="float" orientation="portrait"><object-id xmlns:xlink="http://www.w3.org/1999/xlink" content-type="doi" xlink:type="simple">10.3897/zookeys.1129.90986.figure5</object-id><object-id xmlns:xlink="http://www.w3.org/1999/xlink" content-type="arpha" xlink:type="simple">283CD6C8-8BF1-5F34-8587-9A8A0F9B5F50</object-id><label>Figure 5.</label><caption><p><italic><tp:taxon-name><tp:taxon-name-part taxon-name-part-type="genus" reg="Gnathia">Gnathia</tp:taxon-name-part><tp:taxon-name-part taxon-name-part-type="species" reg="pipinde">pipinde</tp:taxon-name-part></tp:taxon-name></italic> sp. nov. (<named-content xmlns:xlink="http://www.w3.org/1999/xlink" content-type="dwc:institutional_code" xlink:title="National Museum, Bloemfontein" xlink:href="http://grbio.org/institution/national-museum-bloemfontein" xlink:type="simple">NMB</named-content> P 901), praniza larva (4.1 mm TL) <bold>A–E</bold> pereopods 2–6, respectively. Scale bar: 200 μm.</p></caption><graphic xmlns:xlink="http://www.w3.org/1999/xlink" xlink:href="zookeys-1129-001_article-90986__-g005.jpg" position="float" orientation="portrait" xlink:type="simple" id="oo_768266.jpg"><uri content-type="original_file" xlink:type="simple">https://binary.pensoft.net/fig/768266</uri></graphic></fig><p><italic>Pereon</italic> elongate, 2.3 times as long as wide, smooth, with no setae or sensory pits. <italic>Pereonite 1</italic> partially fused dorsally with cephalosome; dorsally visible; dorsolateral margins partly obscured by cephalosome. <italic>Pereonite 2 and 3</italic> similar in size and shape. <italic>Pereonite 4</italic> triangular, 2.1 times as wide as long, posterior margin stretching over pereonite 5, lateral shields at leg attachment. <italic>Pereonite 5</italic> consists of elastic membrane fully expanded in praniza stage with blood meal, lateral shields at leg attachment. <italic>Pereonite 6</italic> rectangular, posterior margin slightly concave, lateral shields at leg attachment. <italic>Pereonite 7</italic> dorsally visible; posterior margin rounded, overlapping pleonite 1. <italic>Pleon</italic> with all 5 pleonites dorsally visible; pleon and pleotelson 0.4 times as long as pereon. <italic>Pleonite 5</italic> almost twice the length of the other articles. <italic>Pleotelson</italic> 1.3 times as long as anterior width, covered in pectinate scales; lateral margins finely serrate; anterolateral margins concave, without submarginal setae; posterolateral margin weakly convex, with 2 submarginal setae; mid-dorsal surface with 2 submedian setae, apex with 2 setae.</p><fig id="F6" position="float" orientation="portrait"><object-id xmlns:xlink="http://www.w3.org/1999/xlink" content-type="doi" xlink:type="simple">10.3897/zookeys.1129.90986.figure6</object-id><object-id xmlns:xlink="http://www.w3.org/1999/xlink" content-type="arpha" xlink:type="simple">4A2820A0-1DA1-58B7-961A-A22AA0566029</object-id><label>Figure 6.</label><caption><p><italic><tp:taxon-name><tp:taxon-name-part taxon-name-part-type="genus" reg="Gnathia">Gnathia</tp:taxon-name-part><tp:taxon-name-part taxon-name-part-type="species" reg="pipinde">pipinde</tp:taxon-name-part></tp:taxon-name></italic> sp. nov. (<named-content xmlns:xlink="http://www.w3.org/1999/xlink" content-type="dwc:institutional_code" xlink:title="National Museum, Bloemfontein" xlink:href="http://grbio.org/institution/national-museum-bloemfontein" xlink:type="simple">NMB</named-content> P 901), praniza larva scanning electron microscope images <bold>A</bold> anterolateral view of labrum, cephalosome, and antennae <bold>B</bold> dorsal view of cephalosome <bold>C</bold> ventral view of cephalosome <bold>D</bold> ventral view of antenna and antennula <bold>E</bold> dorsal view of the pleotelson and uropods <bold>F</bold> lateral view of mandible (m), paragnath (p), and maxillula (ml). Scale bars: 100 μm (<bold>A–E</bold>); 10 μm (<bold>F</bold>).</p></caption><graphic xmlns:xlink="http://www.w3.org/1999/xlink" xlink:href="zookeys-1129-001_article-90986__-g006.jpg" position="float" orientation="portrait" xlink:type="simple" id="oo_768267.jpg"><uri content-type="original_file" xlink:type="simple">https://binary.pensoft.net/fig/768267</uri></graphic></fig><p><italic>Antennula</italic> shorter than antenna; peduncle with short hair-like setae on anterior borders of all three articles; article 2 with 3 setae, as long as article 1; article 3 with 2 setae (1 penicillate), 2.3 times as long as article 2, 2.9 times as long as wide. Antennula flagellum 1.1 times as long as article 3, with 4 articles; article 1 with 2–3 setae; article 2 with 1 aesthetasc seta and 1 simple seta, 0.6 times as long as flagellum; article 3 with 1 aesthetasc seta; article 4 terminating with 1 aesthetasc seta and 3 simple setae. <italic>Antenna</italic> with rows of long simple setae on anterior margins of all 4 peduncle articles; peduncle article 3 2.3 times as long as wide, 2 times as long as article 2, with 4 simple setae; article 4 twice as long as article 3, 4.2 times as long as wide, with 6 simple setae; flagellum 1.1 times as long as article 4, with 7 articles, terminating with 3 or 4 simple setae.</p><p><italic>Mandible</italic> stout, distal margin styliform with 16 teeth on mesial margin (3 smaller at tip of mandible), conical and posteriorly directed, increasing in size from anterior to posterior.</p><p><italic>Paragnaths</italic> elongate, gutter-like, terminates in sharp point, no teeth.</p><p><italic>Maxillula</italic> long, slender, 6–8 small teeth on distal inner margin, lateral border with marginal setae proximally.</p><p><italic>Maxilliped</italic> cylindrical with elongated base, endite extending to distal margin of palp article 2, with 1 long simple seta and coupling seta. <italic>Maxilliped palp</italic> 3-articled; article 1 with 6 teeth mesially, lateral margin with setae; article 3 with 5–7 simple setae.</p><p><italic>Gnathopod</italic> smaller than pereopods, with 7 articles, carpus reduced, few simple setae on articles 1–5, 1 robust seta on article 2.</p><p><italic>Pereopods 2–6</italic> with long simple setae, pectinate scales covering inner margins of propodus and carpus, and outer margins of merus. <italic>Pereopod 2</italic> with tubercles on carpus; basis 2.6 times as long as greatest width, superior margin with 5 setae, inferior margin with 2 setae; ischium 0.7 times as long as basis, twice as long as wide, superior margin with 2 setae, inferior margin with 1 seta; merus 0.5 as long as ischium, 1.3 as long as wide, superior margin with bulbous protrusion, with 3 setae (2 serrate) and pectinate scales, inferior margin with 2 setae; carpus 0.5 as long as ischium, 1.6 as long as wide, superior margin with no setae, inferior margin with 4 setae (1 serrate) and pectinate scales; propodus 0.7 times as long as ischium, 2.3 times as long as wide, superior margin with 2 setae (1 penicillate), inferior margin with 1 simple seta, 2 robust setae and pectinate scales; dactylus 0.9 as long as propodus, with 5 setae, terminates in sharp posterior pointing unguis. <italic>Pereopods 3 and 4</italic> similar to pereopod 2 (differ in setation). <italic>Pereopod 5</italic> similar to pereopod 6. <italic>Pereopod 6</italic> with tubercles on carpus; basis 3.3 times as long as greatest width, superior margin with 12 setae, inferior margin with 3 setae; ischium 0.7 as long as basis, 2.5 as long as greatest width, superior margin with 4 setae (1 penicillate, 2 setose), inferior margin with 2 setae; merus 0.6 as long as ischium, 1.4 times as long as wide, superior margin with bulbous protrusion and 3 setae (2 serrate), inferior margin with 2 setae, with dense patches of pectinate scales; carpus 0.6 as long as ischium, 2.2 times as long as wide, superior margin with 2 setae, inferior margin with 3 setae (1 serrate) and pectinate scales; propodus 0.8 as long as ischium, 3.6 times as long as wide, superior margin with 9 setae, inferior margin with 1 seta, 2 robust setae, and pectinate scales; dactylus 0.6 as long as propodus, with 4 setae, terminates in sharp posterior pointing unguis.</p><p><italic>Pleopod 1 exopod</italic> 1.9 as long as wide, distally broadly rounded, with 8 plumose setae; endopod 1.8 as long as wide, distally narrowly rounded, with 7 plumose setae; peduncle 0.8 times as wide as long, mesial margin with 2 coupling setae, lateral margin with 1 simple seta.</p><p><italic>Uropod</italic> rami extending to pleotelson apex, apices narrowly rounded, fringes with short simple setae. <italic>Peduncle</italic> with 2 dorsal setae. <italic>Uropod endopod</italic> 1.9 as long as greatest width, dorsally with 3 setae; lateral margin straight, lateral margin with 3 simple setae; proximomesial margin weakly convex, with 6 long plumose setae. <italic>Uropod exopod</italic> not extending to end of endopod, 3 times as long as greatest width; lateral margin weakly convex, with 5 simple setae; proximomesial margin straight, distally concave, with 4 long plumose setae.</p></tp:treatment-sec><tp:treatment-sec sec-type="etymology" id="SECID0EY6AE"><title>Etymology.</title><p>The Xhosa word “<tp:taxon-name><tp:taxon-name-part taxon-name-part-type="genus" reg="Gnathia"/><tp:taxon-name-part taxon-name-part-type="species" reg="pipinde">pipinde</tp:taxon-name-part></tp:taxon-name>” was chosen, because “pipi” means penis and the post “nde” means long in the language of this southern African tribe and thus referring to the most distinct characteristic of this species. Pronounced as pie-pie-n-dê. The species epithet is a noun in apposition.</p></tp:treatment-sec><tp:treatment-sec sec-type="distribution" id="SECID0EIAAG"><title>Distribution.</title><p>South coast of South Africa (Western and Eastern Cape Provinces).</p></tp:treatment-sec><tp:treatment-sec sec-type="host" id="SECID0ENAAG"><title>Hosts.</title><p><italic><tp:taxon-name><tp:taxon-name-part taxon-name-part-type="genus" reg="Amblyrhynchotes">Amblyrhynchotes</tp:taxon-name-part><tp:taxon-name-part taxon-name-part-type="species" reg="honckenii">honckenii</tp:taxon-name-part></tp:taxon-name></italic> (Bloch, 1785).</p></tp:treatment-sec><tp:treatment-sec sec-type="remarks" id="SECID0E5AAG"><title>Remarks.</title><p><italic><tp:taxon-name><tp:taxon-name-part taxon-name-part-type="genus" reg="Gnathia">Gnathia</tp:taxon-name-part><tp:taxon-name-part taxon-name-part-type="species" reg="pipinde">pipinde</tp:taxon-name-part></tp:taxon-name></italic> sp. nov. can be identified by the straight frontal margin; presence of conical superior frontolateral process; a strong and bifid mediofrontal processes; pronounced and pointed supraocular lobes; mandible strongly curved with a dentate blade; and the claviform penes produced more than a third the length of the pereon.</p><p>When compared to the other known South African gnathiid species, the shape and size of the frontal process of <italic><tp:taxon-name><tp:taxon-name-part taxon-name-part-type="genus" reg="Gnathia">G.</tp:taxon-name-part><tp:taxon-name-part taxon-name-part-type="species" reg="pipinde">pipinde</tp:taxon-name-part></tp:taxon-name></italic> are very similar to those of <italic><tp:taxon-name><tp:taxon-name-part taxon-name-part-type="genus" reg="Gnathia">G.</tp:taxon-name-part><tp:taxon-name-part taxon-name-part-type="species" reg="africana">africana</tp:taxon-name-part></tp:taxon-name></italic><xref ref-type="bibr" rid="B1">Barnard 1914</xref> (see <xref ref-type="bibr" rid="B28">Smit et al. 1999</xref>) and <italic><tp:taxon-name><tp:taxon-name-part taxon-name-part-type="genus" reg="Gnathia">G.</tp:taxon-name-part><tp:taxon-name-part taxon-name-part-type="species" reg="nkulu">nkulu</tp:taxon-name-part></tp:taxon-name></italic> Smit &amp; Van As, 2002 (see Smit and Van As 2002). This species can, however, easily be distinguished from the other South African congeners by the shape and size of its elongated penes, narrowing at the distal end with a sac-like extension.</p><p>There are currently 134 species of <italic><tp:taxon-name><tp:taxon-name-part taxon-name-part-type="genus" reg="Gnathia">Gnathia</tp:taxon-name-part></tp:taxon-name></italic> known to science (<xref ref-type="bibr" rid="B4">Boyko et al. 2008</xref> onwards). To the authors’ knowledge there are nine other <italic><tp:taxon-name><tp:taxon-name-part taxon-name-part-type="genus" reg="Gnathia">Gnathia</tp:taxon-name-part></tp:taxon-name></italic> species with elongate penes that differ from each other in shape in size, namely: <italic><tp:taxon-name><tp:taxon-name-part taxon-name-part-type="genus" reg="Gnathia">Gnathia</tp:taxon-name-part><tp:taxon-name-part taxon-name-part-type="species" reg="camuripenis">camuripenis</tp:taxon-name-part></tp:taxon-name></italic> Tanaka, 2004; <italic><tp:taxon-name><tp:taxon-name-part taxon-name-part-type="genus" reg="Gnathia">Gnathia</tp:taxon-name-part><tp:taxon-name-part taxon-name-part-type="species" reg="cooki">cooki</tp:taxon-name-part></tp:taxon-name></italic> Müller, 1989; <italic><tp:taxon-name><tp:taxon-name-part taxon-name-part-type="genus" reg="Gnathia">Gnathia</tp:taxon-name-part><tp:taxon-name-part taxon-name-part-type="species" reg="dentata">dentata</tp:taxon-name-part></tp:taxon-name></italic> (G.O. Sars, 1872); <italic><tp:taxon-name><tp:taxon-name-part taxon-name-part-type="genus" reg="Gnathia">Gnathia</tp:taxon-name-part><tp:taxon-name-part taxon-name-part-type="species" reg="falcipenis">falcipenis</tp:taxon-name-part></tp:taxon-name></italic> Holdich &amp; Harrison, 1980; <italic><tp:taxon-name><tp:taxon-name-part taxon-name-part-type="genus" reg="Gnathia">Gnathia</tp:taxon-name-part><tp:taxon-name-part taxon-name-part-type="species" reg="fallax">fallax</tp:taxon-name-part></tp:taxon-name></italic> Monod, 1926; <italic><tp:taxon-name><tp:taxon-name-part taxon-name-part-type="genus" reg="Gnathia">Gnathia</tp:taxon-name-part><tp:taxon-name-part taxon-name-part-type="species" reg="inopinata">inopinata</tp:taxon-name-part></tp:taxon-name></italic> Monod, 1926; <italic><tp:taxon-name><tp:taxon-name-part taxon-name-part-type="genus" reg="Gnathia">Gnathia</tp:taxon-name-part><tp:taxon-name-part taxon-name-part-type="species" reg="limicola">limicola</tp:taxon-name-part></tp:taxon-name></italic> Ota &amp; Tanaka; 2007; <italic><tp:taxon-name><tp:taxon-name-part taxon-name-part-type="genus" reg="Gnathia">Gnathia</tp:taxon-name-part><tp:taxon-name-part taxon-name-part-type="species" reg="phallonajopsis">phallonajopsis</tp:taxon-name-part></tp:taxon-name></italic> Monod, 1925; and <italic><tp:taxon-name><tp:taxon-name-part taxon-name-part-type="genus" reg="Gnathia">Gnathia</tp:taxon-name-part><tp:taxon-name-part taxon-name-part-type="species" reg="somalia">somalia</tp:taxon-name-part></tp:taxon-name></italic> Kensley, Schotte &amp; Poore, 2009. Of these, only three resemble that of <italic><tp:taxon-name><tp:taxon-name-part taxon-name-part-type="genus" reg="Gnathia">G.</tp:taxon-name-part><tp:taxon-name-part taxon-name-part-type="species" reg="pipinde">pipinde</tp:taxon-name-part></tp:taxon-name></italic> sp. nov. These are <italic><tp:taxon-name><tp:taxon-name-part taxon-name-part-type="genus" reg="Gnathia">G.</tp:taxon-name-part><tp:taxon-name-part taxon-name-part-type="species" reg="falcipenis">falcipenis</tp:taxon-name-part></tp:taxon-name></italic> from the Great Barrier Reef, Australia; <italic><tp:taxon-name><tp:taxon-name-part taxon-name-part-type="genus" reg="Gnathia">G.</tp:taxon-name-part><tp:taxon-name-part taxon-name-part-type="species" reg="cooki">cooki</tp:taxon-name-part></tp:taxon-name></italic> from Morea, Society Islands in the tropical Pacific; and <italic><tp:taxon-name><tp:taxon-name-part taxon-name-part-type="genus" reg="Gnathia">G.</tp:taxon-name-part><tp:taxon-name-part taxon-name-part-type="species" reg="camuripenis">camuripenis</tp:taxon-name-part></tp:taxon-name></italic> from southern Japan and the Philippines (<xref ref-type="bibr" rid="B21">Shodipo et al. 2021</xref>). According to <xref ref-type="bibr" rid="B17">Holdich and Harrison (1980)</xref>, the mediofrontal processes of <italic><tp:taxon-name><tp:taxon-name-part taxon-name-part-type="genus" reg="Gnathia">G.</tp:taxon-name-part><tp:taxon-name-part taxon-name-part-type="species" reg="falcipenis">falcipenis</tp:taxon-name-part></tp:taxon-name></italic> is conical and, thus, distinctly different from the bifid mediofrontal processes of <italic><tp:taxon-name><tp:taxon-name-part taxon-name-part-type="genus" reg="Gnathia">G.</tp:taxon-name-part><tp:taxon-name-part taxon-name-part-type="species" reg="pipinde">pipinde</tp:taxon-name-part></tp:taxon-name></italic> sp. nov. The superior frontolateral process and shape of the pleotelson of <italic><tp:taxon-name><tp:taxon-name-part taxon-name-part-type="genus" reg="Gnathia">G.</tp:taxon-name-part><tp:taxon-name-part taxon-name-part-type="species" reg="cooki">cooki</tp:taxon-name-part></tp:taxon-name></italic> described by <xref ref-type="bibr" rid="B20">Müller (1989)</xref> are very similar to those of <italic><tp:taxon-name><tp:taxon-name-part taxon-name-part-type="genus" reg="Gnathia">G.</tp:taxon-name-part><tp:taxon-name-part taxon-name-part-type="species" reg="pipinde">pipinde</tp:taxon-name-part></tp:taxon-name></italic> sp. nov. However, in the South African species there are six long simple setae on each superior frontolateral processes and the inferior frontolateral process are absent, whereas in the species from the Pacific there are only three long simple setae and the inferior frontolateral process are present. In addition, <italic><tp:taxon-name><tp:taxon-name-part taxon-name-part-type="genus" reg="Gnathia">G.</tp:taxon-name-part><tp:taxon-name-part taxon-name-part-type="species" reg="pipinde">pipinde</tp:taxon-name-part></tp:taxon-name></italic> sp. nov. differs in the number of antenna flagellum articles (seven instead of six), and the number of plumose setae on the distal four articles of the maxillipeds (in the order of 5-7-6-7 instead of 5-6-5-7 as in <italic><tp:taxon-name><tp:taxon-name-part taxon-name-part-type="genus" reg="Gnathia">G.</tp:taxon-name-part><tp:taxon-name-part taxon-name-part-type="species" reg="cooki">cooki</tp:taxon-name-part></tp:taxon-name></italic>). The males of <italic><tp:taxon-name><tp:taxon-name-part taxon-name-part-type="genus" reg="Gnathia">G.</tp:taxon-name-part><tp:taxon-name-part taxon-name-part-type="species" reg="camuripenis">camuripenis</tp:taxon-name-part></tp:taxon-name></italic> can easily be distinguished from <italic><tp:taxon-name><tp:taxon-name-part taxon-name-part-type="genus" reg="Gnathia">G.</tp:taxon-name-part><tp:taxon-name-part taxon-name-part-type="species" reg="pipinde">pipinde</tp:taxon-name-part></tp:taxon-name></italic> sp. nov. in its rounded mediofrontal processes without a ventral notch and large bifid internal lobe present on the mandibles (<xref ref-type="bibr" rid="B34">Tanaka 2004</xref>).</p><p>The larvae of <italic><tp:taxon-name><tp:taxon-name-part taxon-name-part-type="genus" reg="Gnathia">G.</tp:taxon-name-part><tp:taxon-name-part taxon-name-part-type="species" reg="pipinde">pipinde</tp:taxon-name-part></tp:taxon-name></italic> sp. nov. can be distinguished from the described larvae of the South African species, <italic><tp:taxon-name><tp:taxon-name-part taxon-name-part-type="genus" reg="Gnathia">G.</tp:taxon-name-part><tp:taxon-name-part taxon-name-part-type="species" reg="africana">africana</tp:taxon-name-part></tp:taxon-name></italic> and <italic><tp:taxon-name><tp:taxon-name-part taxon-name-part-type="genus" reg="Gnathia">G.</tp:taxon-name-part><tp:taxon-name-part taxon-name-part-type="species" reg="pantherina">pantherina</tp:taxon-name-part></tp:taxon-name></italic> Smit &amp; Basson, 2002, by the presence of 16 teeth on the mandible (<italic><tp:taxon-name><tp:taxon-name-part taxon-name-part-type="genus" reg="Gnathia">G.</tp:taxon-name-part><tp:taxon-name-part taxon-name-part-type="species" reg="africana">africana</tp:taxon-name-part></tp:taxon-name></italic> with nine or 10 and <italic><tp:taxon-name><tp:taxon-name-part taxon-name-part-type="genus" reg="Gnathia">G.</tp:taxon-name-part><tp:taxon-name-part taxon-name-part-type="species" reg="pantherina">pantherina</tp:taxon-name-part></tp:taxon-name></italic> with eight). The shape of the pleotelson of <italic><tp:taxon-name><tp:taxon-name-part taxon-name-part-type="genus" reg="Gnathia">G.</tp:taxon-name-part><tp:taxon-name-part taxon-name-part-type="species" reg="pipinde">pipinde</tp:taxon-name-part></tp:taxon-name></italic> (posterior two-thirds convex) also differs from that of <italic><tp:taxon-name><tp:taxon-name-part taxon-name-part-type="genus" reg="Gnathia">G.</tp:taxon-name-part><tp:taxon-name-part taxon-name-part-type="species" reg="africana">africana</tp:taxon-name-part></tp:taxon-name></italic> (lateral margins straight) and <italic><tp:taxon-name><tp:taxon-name-part taxon-name-part-type="genus" reg="Gnathia">G.</tp:taxon-name-part><tp:taxon-name-part taxon-name-part-type="species" reg="pantherina">pantherina</tp:taxon-name-part></tp:taxon-name></italic> (anterior half of lateral margins slightly concave).</p><p>This species is host-specific to <italic><tp:taxon-name><tp:taxon-name-part taxon-name-part-type="genus" reg="Amblyrhynchotes">Amblyrhynchotes</tp:taxon-name-part><tp:taxon-name-part taxon-name-part-type="species" reg="honckenii">honckenii</tp:taxon-name-part></tp:taxon-name></italic> and only occurs on the temperate south coast of South Africa (with low intensity and rare infections), despite the wide distribution of the host fish (temperate south coast to subtropical east coast of South Africa). The specific locality preference is also observed with another parasitic isopod on this host fish, <italic><tp:taxon-name><tp:taxon-name-part taxon-name-part-type="genus" reg="Cinusa">Cinusa</tp:taxon-name-part><tp:taxon-name-part taxon-name-part-type="species" reg="tetrodontis">tetrodontis</tp:taxon-name-part></tp:taxon-name></italic> Schioedte &amp; Meinert, 1884. <xref ref-type="bibr" rid="B15">Hadfield et al. (2010)</xref> reported this species from <italic><tp:taxon-name><tp:taxon-name-part taxon-name-part-type="genus" reg="Amblyrhynchotes">A.</tp:taxon-name-part><tp:taxon-name-part taxon-name-part-type="species" reg="honckenii">honckenii</tp:taxon-name-part></tp:taxon-name></italic>, also only from the temperate south coast of South Africa. This specific area seems to be a parasite diversity hotspot within the <abbrev xmlns:xlink="http://www.w3.org/1999/xlink" xlink:title="Temperate Southern African" id="ABBRID0EGPAG" xlink:type="simple">TSA</abbrev> realm and could still yield other unknown parasites with further research. Information on the nine known gnathiid species from the <abbrev xmlns:xlink="http://www.w3.org/1999/xlink" xlink:title="Temperate Southern African" id="ABBRID0EKPAG" xlink:type="simple">TSA</abbrev> is summarised in Table <xref ref-type="table" rid="T1">1</xref>, along with a key to these species.</p></tp:treatment-sec><tp:treatment-sec><!--Section generated to contain objects referenced in tp:taxon-treatment.--><table-wrap id="T1" position="float" orientation="portrait"><label>Table 1.</label><caption><p>Summary of the location, depth, size and references of 9 gnathiid species from the Temperate Southern African (<abbrev xmlns:xlink="http://www.w3.org/1999/xlink" xlink:title="Temperate Southern African" id="ABBRID0EWAAC" xlink:type="simple">TSA</abbrev>) realm, including the 8 previously known species and the new species, <italic><tp:taxon-name><tp:taxon-name-part taxon-name-part-type="genus" reg="Gnathia">Gnathia</tp:taxon-name-part><tp:taxon-name-part taxon-name-part-type="species" reg="pipinde">pipinde</tp:taxon-name-part></tp:taxon-name></italic> sp. nov.</p></caption><table id="TID0EWTAG" rules="all"><tbody><tr><th rowspan="1" colspan="1">Species</th><th rowspan="1" colspan="1">Location</th><th rowspan="1" colspan="1">Size (mm)</th><th rowspan="1" colspan="1">Depth (m)</th><th rowspan="1" colspan="1">Substratum / Host</th><th rowspan="1" colspan="1">References</th></tr><tr><td rowspan="1" colspan="1"><italic><tp:taxon-name><tp:taxon-name-part taxon-name-part-type="genus" reg="Afrignathia">Afrignathia</tp:taxon-name-part><tp:taxon-name-part taxon-name-part-type="species" reg="multicavea">multicavea</tp:taxon-name-part></tp:taxon-name></italic> Hadfield &amp; Smit, 2008</td><td rowspan="1" colspan="1">South Africa (Eastern and Western Cape)</td><td rowspan="1" colspan="1">1.5–2.0</td><td rowspan="1" colspan="1">26–73</td><td rowspan="1" colspan="1"/><td rowspan="1" colspan="1">
                <xref ref-type="bibr" rid="B12">Hadfield and Smit (2008)</xref>
              </td></tr><tr><td rowspan="1" colspan="1"><italic><tp:taxon-name><tp:taxon-name-part taxon-name-part-type="genus" reg="Caecognathia">Caecognathia</tp:taxon-name-part><tp:taxon-name-part taxon-name-part-type="species" reg="cryptopais">cryptopais</tp:taxon-name-part></tp:taxon-name></italic> (Barnard, 1925)</td><td rowspan="1" colspan="1">South Africa (Eastern and Western Cape)</td><td rowspan="1" colspan="1">2.0–3.9</td><td rowspan="1" colspan="1">160</td><td rowspan="1" colspan="1"/><td rowspan="1" colspan="1"><xref ref-type="bibr" rid="B3">Barnard (1925)</xref>; <xref ref-type="bibr" rid="B29">Smit et al. (2000)</xref></td></tr><tr><td rowspan="1" colspan="1"><italic><tp:taxon-name><tp:taxon-name-part taxon-name-part-type="genus" reg="Gnathia">Gnathia</tp:taxon-name-part><tp:taxon-name-part taxon-name-part-type="species" reg="africana">africana</tp:taxon-name-part></tp:taxon-name></italic> Barnard, 1914</td><td rowspan="1" colspan="1">South Africa (Eastern and Western Cape)</td><td rowspan="1" colspan="1">0–5.1</td><td rowspan="1" colspan="1"/><td rowspan="1" colspan="1">Tubes of serpulid worms; sponges; <italic><tp:taxon-name><tp:taxon-name-part taxon-name-part-type="genus" reg="Caffrogobius">Caffrogobius</tp:taxon-name-part><tp:taxon-name-part taxon-name-part-type="species" reg="caffer">caffer</tp:taxon-name-part></tp:taxon-name></italic> (Günther, 1874); <italic><tp:taxon-name><tp:taxon-name-part taxon-name-part-type="genus" reg="Chorisochismus">Chorisochismus</tp:taxon-name-part><tp:taxon-name-part taxon-name-part-type="species" reg="dentex">dentex</tp:taxon-name-part></tp:taxon-name></italic> (Pallas 1769); <italic><tp:taxon-name><tp:taxon-name-part taxon-name-part-type="genus" reg="Clinus">Clinus</tp:taxon-name-part><tp:taxon-name-part taxon-name-part-type="species" reg="cottoides">cottoides</tp:taxon-name-part></tp:taxon-name></italic> Valenciennes, 1836; <italic><tp:taxon-name><tp:taxon-name-part taxon-name-part-type="genus" reg="Clinus">Clinus</tp:taxon-name-part><tp:taxon-name-part taxon-name-part-type="species" reg="superciliosus">superciliosus</tp:taxon-name-part></tp:taxon-name></italic> (Linnaeus, 1758)</td><td rowspan="1" colspan="1"><xref ref-type="bibr" rid="B1">Barnard (1914)</xref>; <xref ref-type="bibr" rid="B23">Smit and Davies (1999)</xref>; <xref ref-type="bibr" rid="B28">Smit et al. (1999)</xref></td></tr><tr><td rowspan="1" colspan="1"><italic><tp:taxon-name><tp:taxon-name-part taxon-name-part-type="genus" reg="Gnathia">Gnathia</tp:taxon-name-part><tp:taxon-name-part taxon-name-part-type="species" reg="disjuncta">disjuncta</tp:taxon-name-part></tp:taxon-name></italic> Barnard, 1920</td><td rowspan="1" colspan="1">South Africa (Western Cape)</td><td rowspan="1" colspan="1">3.5</td><td rowspan="1" colspan="1">73</td><td rowspan="1" colspan="1"/><td rowspan="1" colspan="1">
                <xref ref-type="bibr" rid="B2">Barnard (1920)</xref>
              </td></tr><tr><td rowspan="2" colspan="1"><italic><tp:taxon-name><tp:taxon-name-part taxon-name-part-type="genus" reg="Gnathia">Gnathia</tp:taxon-name-part><tp:taxon-name-part taxon-name-part-type="species" reg="nkulu">nkulu</tp:taxon-name-part></tp:taxon-name></italic> Smit &amp; Van As, 2000</td><td rowspan="1" colspan="1">South Africa (Eastern Cape)</td><td rowspan="1" colspan="1">3.3–4.9</td><td rowspan="1" colspan="1">80–200</td><td rowspan="1" colspan="1"/><td rowspan="1" colspan="1">Smit and Van As (2000)</td></tr><tr><td rowspan="1" colspan="1">Madagascar (Nosy-Be)</td><td rowspan="1" colspan="1">4</td><td rowspan="1" colspan="1">1.5</td><td rowspan="1" colspan="1"/><td rowspan="1" colspan="1">
                <xref ref-type="bibr" rid="B18">Kensley et al. (2009)</xref>
              </td></tr><tr><td rowspan="1" colspan="1"><italic><tp:taxon-name><tp:taxon-name-part taxon-name-part-type="genus" reg="Gnathia">Gnathia</tp:taxon-name-part><tp:taxon-name-part taxon-name-part-type="species" reg="pantherina">pantherina</tp:taxon-name-part></tp:taxon-name></italic> Smit &amp; Basson, 2002</td><td rowspan="1" colspan="1">South Africa (Eastern and Western Cape)</td><td rowspan="1" colspan="1">3.7–6.8</td><td rowspan="1" colspan="1">intertidal</td><td rowspan="1" colspan="1"><italic><tp:taxon-name><tp:taxon-name-part taxon-name-part-type="genus" reg="Haploblepharus">Haploblepharus</tp:taxon-name-part><tp:taxon-name-part taxon-name-part-type="species" reg="edwardsii">edwardsii</tp:taxon-name-part></tp:taxon-name></italic> (Schinz, 1822); <italic><tp:taxon-name><tp:taxon-name-part taxon-name-part-type="genus" reg="Poroderma">Poroderma</tp:taxon-name-part><tp:taxon-name-part taxon-name-part-type="species" reg="pantherinum">pantherinum</tp:taxon-name-part></tp:taxon-name></italic> (Müller &amp; Henle, 1838); <italic><tp:taxon-name><tp:taxon-name-part taxon-name-part-type="genus" reg="Torpedo">Torpedo</tp:taxon-name-part><tp:taxon-name-part taxon-name-part-type="species" reg="fuscomaculata">fuscomaculata</tp:taxon-name-part></tp:taxon-name></italic> Peters, 1855</td><td rowspan="1" colspan="1">
                <xref ref-type="bibr" rid="B22">Smit and Basson (2002)</xref>
              </td></tr><tr><td rowspan="1" colspan="1"><italic><tp:taxon-name><tp:taxon-name-part taxon-name-part-type="genus" reg="Gnathia">Gnathia</tp:taxon-name-part><tp:taxon-name-part taxon-name-part-type="species" reg="pilosus">pilosus</tp:taxon-name-part></tp:taxon-name></italic> Hadfield, Smit &amp; Avenant-Oldewage, 2008</td><td rowspan="1" colspan="1">South Africa (Kwazulu-Natal)</td><td rowspan="1" colspan="1">1.6–2.0</td><td rowspan="1" colspan="1">intertidal</td><td rowspan="1" colspan="1"><italic><tp:taxon-name><tp:taxon-name-part taxon-name-part-type="genus" reg="Abudefduf">Abudefduf</tp:taxon-name-part><tp:taxon-name-part taxon-name-part-type="species" reg="sordidus">sordidus</tp:taxon-name-part></tp:taxon-name></italic> (Forsskål, 1775); <italic><tp:taxon-name><tp:taxon-name-part taxon-name-part-type="genus" reg="Acanthurus">Acanthurus</tp:taxon-name-part><tp:taxon-name-part taxon-name-part-type="species" reg="triostegus">triostegus</tp:taxon-name-part></tp:taxon-name></italic> (Linnaeus, 1758); <italic><tp:taxon-name><tp:taxon-name-part taxon-name-part-type="genus" reg="Antennablennius">Antennablennius</tp:taxon-name-part><tp:taxon-name-part taxon-name-part-type="species" reg="bifilum">bifilum</tp:taxon-name-part></tp:taxon-name></italic> (Günther, 1861); <italic><tp:taxon-name><tp:taxon-name-part taxon-name-part-type="genus" reg="Diplodus">Diplodus</tp:taxon-name-part><tp:taxon-name-part taxon-name-part-type="species" reg="capensis">capensis</tp:taxon-name-part></tp:taxon-name></italic> (Smith, 1844); <italic><tp:taxon-name><tp:taxon-name-part taxon-name-part-type="genus" reg="Epinephelus">Epinephelus</tp:taxon-name-part><tp:taxon-name-part taxon-name-part-type="species" reg="marginatus">marginatus</tp:taxon-name-part></tp:taxon-name></italic> (Lowe, 1834); <italic><tp:taxon-name><tp:taxon-name-part taxon-name-part-type="genus" reg="Halichoeres">Halichoeres</tp:taxon-name-part><tp:taxon-name-part taxon-name-part-type="species" reg="nebulosus">nebulosus</tp:taxon-name-part></tp:taxon-name></italic> (Valenciennes, 1839); <italic><tp:taxon-name><tp:taxon-name-part taxon-name-part-type="genus" reg="Istiblennius">Istiblennius</tp:taxon-name-part><tp:taxon-name-part taxon-name-part-type="species" reg="dussumieri">dussumieri</tp:taxon-name-part></tp:taxon-name></italic> (Valenciennes, 1836); <italic><tp:taxon-name><tp:taxon-name-part taxon-name-part-type="genus" reg="Istiblennius">Istiblennius</tp:taxon-name-part><tp:taxon-name-part taxon-name-part-type="species" reg="edentulus">edentulus</tp:taxon-name-part></tp:taxon-name></italic> (Forster &amp; Schneider, 1801); <italic><tp:taxon-name><tp:taxon-name-part taxon-name-part-type="genus" reg="Omobranchus">Omobranchus</tp:taxon-name-part><tp:taxon-name-part taxon-name-part-type="species" reg="banditus">banditus</tp:taxon-name-part></tp:taxon-name></italic> Smith, 1959; <italic><tp:taxon-name><tp:taxon-name-part taxon-name-part-type="genus" reg="Plectroglyphidodon">Plectroglyphidodon</tp:taxon-name-part><tp:taxon-name-part taxon-name-part-type="species" reg="leucozonus">leucozonus</tp:taxon-name-part></tp:taxon-name></italic> (Bleeker, 1859); <italic><tp:taxon-name><tp:taxon-name-part taxon-name-part-type="genus" reg="Psammogobius">Psammogobius</tp:taxon-name-part><tp:taxon-name-part taxon-name-part-type="species" reg="knysnaensis">knysnaensis</tp:taxon-name-part></tp:taxon-name></italic> Smith, 1935; <italic><tp:taxon-name><tp:taxon-name-part taxon-name-part-type="genus" reg="Pterois">Pterois</tp:taxon-name-part><tp:taxon-name-part taxon-name-part-type="species" reg="miles">miles</tp:taxon-name-part></tp:taxon-name></italic> (Bennett, 1828); <italic><tp:taxon-name><tp:taxon-name-part taxon-name-part-type="genus" reg="Rhabdosargus">Rhabdosargus</tp:taxon-name-part><tp:taxon-name-part taxon-name-part-type="species" reg="sarba">sarba</tp:taxon-name-part></tp:taxon-name></italic> (Forsskål, 1775); <italic><tp:taxon-name><tp:taxon-name-part taxon-name-part-type="genus" reg="Scartella">Scartella</tp:taxon-name-part><tp:taxon-name-part taxon-name-part-type="species" reg="emarginata">emarginata</tp:taxon-name-part></tp:taxon-name></italic> (Günther, 1861); <italic><tp:taxon-name><tp:taxon-name-part taxon-name-part-type="genus" reg="Terapon">Terapon</tp:taxon-name-part><tp:taxon-name-part taxon-name-part-type="species" reg="jarbua">jarbua</tp:taxon-name-part></tp:taxon-name></italic> (Forsskål, 1775); <italic><tp:taxon-name><tp:taxon-name-part taxon-name-part-type="genus" reg="Thalassoma">Thalassoma</tp:taxon-name-part><tp:taxon-name-part taxon-name-part-type="species" reg="purpureum">purpureum</tp:taxon-name-part></tp:taxon-name></italic> (Forsskål, 1775)</td><td rowspan="1" colspan="1"><xref ref-type="bibr" rid="B13">Hadfield et al. (2008</xref>, <xref ref-type="bibr" rid="B14">2009</xref>)</td></tr><tr><td rowspan="1" colspan="1"><italic><tp:taxon-name><tp:taxon-name-part taxon-name-part-type="genus" reg="Gnathia">Gnathia</tp:taxon-name-part><tp:taxon-name-part taxon-name-part-type="species" reg="pipinde">pipinde</tp:taxon-name-part></tp:taxon-name></italic> sp. nov.</td><td rowspan="1" colspan="1">South Africa (Eastern and Western Cape)</td><td rowspan="1" colspan="1">4.6–5.1</td><td rowspan="1" colspan="1">Intertidal-shallow; subtidal</td><td rowspan="1" colspan="1"><italic><tp:taxon-name><tp:taxon-name-part taxon-name-part-type="genus" reg="Amblyrhynchotes">Amblyrhynchotes</tp:taxon-name-part><tp:taxon-name-part taxon-name-part-type="species" reg="honckenii">honckenii</tp:taxon-name-part></tp:taxon-name></italic> (Bloch, 1795)</td><td rowspan="1" colspan="1">Current study</td></tr><tr><td rowspan="1" colspan="1"><italic><tp:taxon-name><tp:taxon-name-part taxon-name-part-type="genus" reg="Gnathia">Gnathia</tp:taxon-name-part><tp:taxon-name-part taxon-name-part-type="species" reg="spongicola">spongicola</tp:taxon-name-part></tp:taxon-name></italic> Barnard, 1920</td><td rowspan="1" colspan="1">South Africa (Western Cape)</td><td rowspan="1" colspan="1">5</td><td rowspan="1" colspan="1">238–347</td><td rowspan="1" colspan="1">hexactinellid sponges</td><td rowspan="1" colspan="1">
                <xref ref-type="bibr" rid="B2">Barnard (1920)</xref>
              </td></tr></tbody></table></table-wrap></tp:treatment-sec><ref-list><ref id="B1"><mixed-citation xmlns:xlink="http://www.w3.org/1999/xlink" xlink:type="simple"><person-group><name name-style="western"><surname>Barnard</surname><given-names>KH</given-names></name></person-group> (<year>1914</year>) <article-title>Contributions to the crustacean fauna of South Africa. 1. Additions to the marine <tp:taxon-name><tp:taxon-name-part taxon-name-part-type="order">Isopoda</tp:taxon-name-part></tp:taxon-name>.</article-title><source>Annals of the South African Museum</source><volume>10</volume>: <fpage>197</fpage>–<lpage>230</lpage>. <ext-link xlink:type="simple" ext-link-type="doi" xlink:href="10.5962/bhl.part.9314">https://doi.org/10.5962/bhl.part.9314</ext-link></mixed-citation></ref><ref id="B28"><mixed-citation xmlns:xlink="http://www.w3.org/1999/xlink" xlink:type="simple"><person-group><name name-style="western"><surname>Smit</surname><given-names>NJ</given-names></name><name name-style="western"><surname>Van As</surname><given-names>JG</given-names></name><name name-style="western"><surname>Basson</surname><given-names>L</given-names></name></person-group> (<year>1999</year>) <article-title>A redescription of the adult male and praniza of <italic><tp:taxon-name><tp:taxon-name-part taxon-name-part-type="genus">Gnathia</tp:taxon-name-part><tp:taxon-name-part taxon-name-part-type="species">africana</tp:taxon-name-part></tp:taxon-name></italic> Barnard, 1914 (<tp:taxon-name><tp:taxon-name-part taxon-name-part-type="subphylum">Crustacea</tp:taxon-name-part></tp:taxon-name>, <tp:taxon-name><tp:taxon-name-part taxon-name-part-type="order">Isopoda</tp:taxon-name-part></tp:taxon-name>, <tp:taxon-name><tp:taxon-name-part taxon-name-part-type="family">Gnathiidae</tp:taxon-name-part></tp:taxon-name>) from southern Africa.</article-title><source>Folia Parasitologica</source><volume>46</volume>: <fpage>229</fpage>–<lpage>240</lpage>.</mixed-citation></ref><ref id="B4"><mixed-citation xmlns:xlink="http://www.w3.org/1999/xlink" xlink:type="simple"><person-group><name name-style="western"><surname>Boyko</surname><given-names>CB</given-names></name><name name-style="western"><surname>Bruce</surname><given-names>NL</given-names></name><name name-style="western"><surname>Hadfield</surname><given-names>KA</given-names></name><name name-style="western"><surname>Merrin</surname><given-names>KL</given-names></name><name name-style="western"><surname>Ota</surname><given-names>Y</given-names></name><name name-style="western"><surname>Poore</surname><given-names>GCB</given-names></name><name name-style="western"><surname>Taiti</surname><given-names>S</given-names></name></person-group>(Eds) (<year>2008</year> onwards) World Marine, Freshwater and Terrestrial Isopod Crustaceans database. <italic><tp:taxon-name><tp:taxon-name-part taxon-name-part-type="genus">Gnathia</tp:taxon-name-part></tp:taxon-name></italic> Leach, 1814. World Register of Marine Species. <ext-link xlink:type="simple" ext-link-type="uri" xlink:href="https://www.marinespecies.org/aphia.php?p=taxdetails%26id=118437">https://www.marinespecies.org/aphia.php?p=taxdetails&amp;id=118437</ext-link> [Accessed on 2022-08-22.]</mixed-citation></ref><ref id="B21"><mixed-citation xmlns:xlink="http://www.w3.org/1999/xlink" xlink:type="simple"><person-group><name name-style="western"><surname>Shodipo</surname><given-names>MO</given-names></name><name name-style="western"><surname>Sikkel</surname><given-names>PC</given-names></name><name name-style="western"><surname>Smit</surname><given-names>NJ</given-names></name><name name-style="western"><surname>Hadfield</surname><given-names>KA</given-names></name></person-group> (<year>2021</year>) <article-title>First record and molecular characterisation of two <italic><tp:taxon-name><tp:taxon-name-part taxon-name-part-type="genus">Gnathia</tp:taxon-name-part></tp:taxon-name></italic> species (<tp:taxon-name><tp:taxon-name-part taxon-name-part-type="subphylum">Crustacea</tp:taxon-name-part></tp:taxon-name>, <tp:taxon-name><tp:taxon-name-part taxon-name-part-type="order">Isopoda</tp:taxon-name-part></tp:taxon-name>, <tp:taxon-name><tp:taxon-name-part taxon-name-part-type="family">Gnathiidae</tp:taxon-name-part></tp:taxon-name>) from Philippine coral reefs, including a summary of all Central-Indo Pacific <italic><tp:taxon-name><tp:taxon-name-part taxon-name-part-type="genus">Gnathia</tp:taxon-name-part></tp:taxon-name></italic> species. International Journal for Parasitology.</article-title><source>Parasites and Wildlife</source><volume>14</volume>: <fpage>355</fpage>–<lpage>367</lpage>. <ext-link xlink:type="simple" ext-link-type="doi" xlink:href="10.1016/j.ijppaw.2021.03.004">https://doi.org/10.1016/j.ijppaw.2021.03.004</ext-link></mixed-citation></ref><ref id="B17"><mixed-citation xmlns:xlink="http://www.w3.org/1999/xlink" xlink:type="simple"><person-group><name name-style="western"><surname>Holdich</surname><given-names>DM</given-names></name><name name-style="western"><surname>Harrison</surname><given-names>K</given-names></name></person-group> (<year>1980</year>) <article-title>The crustacean isopod genus <italic><tp:taxon-name><tp:taxon-name-part taxon-name-part-type="genus">Gnathia</tp:taxon-name-part></tp:taxon-name></italic> Leach from Queensland waters with descriptions of nine new species.</article-title><source>Marine and Freshwater Research</source><volume>31</volume>(<issue>2</issue>): <fpage>215</fpage>–<lpage>240</lpage>. <ext-link xlink:type="simple" ext-link-type="doi" xlink:href="10.1071/MF9800215">https://doi.org/10.1071/MF9800215</ext-link></mixed-citation></ref><ref id="B20"><mixed-citation xmlns:xlink="http://www.w3.org/1999/xlink" xlink:type="simple"><person-group><name name-style="western"><surname>Müller</surname><given-names>HG</given-names></name></person-group> (<year>1989</year>) <article-title>Two new species of <italic><tp:taxon-name><tp:taxon-name-part taxon-name-part-type="genus">Gnathia</tp:taxon-name-part></tp:taxon-name></italic> each from coral reefs at Moorea, Society Islands, with redescription of <italic><tp:taxon-name><tp:taxon-name-part taxon-name-part-type="genus">Gnathia</tp:taxon-name-part><tp:taxon-name-part taxon-name-part-type="species">margaritarum</tp:taxon-name-part></tp:taxon-name></italic> Monod, 1926 from Panama Pacific (<tp:taxon-name><tp:taxon-name-part taxon-name-part-type="order">Isopoda</tp:taxon-name-part></tp:taxon-name>: <tp:taxon-name><tp:taxon-name-part taxon-name-part-type="superfamily">Cymothoidea</tp:taxon-name-part></tp:taxon-name>: <tp:taxon-name><tp:taxon-name-part taxon-name-part-type="family">Gnathiidae</tp:taxon-name-part></tp:taxon-name>).</article-title><source>Bulletin Zoölogisch Museum Universiteit van Amsterdam</source><volume>12</volume>: <fpage>65</fpage>–<lpage>80</lpage>.</mixed-citation></ref><ref id="B34"><mixed-citation xmlns:xlink="http://www.w3.org/1999/xlink" xlink:type="simple"><person-group><name name-style="western"><surname>Tanaka</surname><given-names>K</given-names></name></person-group> (<year>2004</year>) <article-title>A new species of <italic><tp:taxon-name><tp:taxon-name-part taxon-name-part-type="genus">Gnathia</tp:taxon-name-part></tp:taxon-name></italic> (<tp:taxon-name><tp:taxon-name-part taxon-name-part-type="order">Isopoda</tp:taxon-name-part></tp:taxon-name>: <tp:taxon-name><tp:taxon-name-part taxon-name-part-type="suborder">Cymothoida</tp:taxon-name-part></tp:taxon-name>: <tp:taxon-name><tp:taxon-name-part taxon-name-part-type="family">Gnathiidae</tp:taxon-name-part></tp:taxon-name>) from Ishigaki Island, the Ryukyus, southwestern Japan.</article-title><source>Crustacean Research</source><volume>33</volume>(<issue>0</issue>): <fpage>51</fpage>–<lpage>60</lpage>. <ext-link xlink:type="simple" ext-link-type="doi" xlink:href="10.18353/crustacea.33.0_51">https://doi.org/10.18353/crustacea.33.0_51</ext-link></mixed-citation></ref><ref id="B15"><mixed-citation xmlns:xlink="http://www.w3.org/1999/xlink" xlink:type="simple"><person-group><name name-style="western"><surname>Hadfield</surname><given-names>KA</given-names></name><name name-style="western"><surname>Bruce</surname><given-names>NL</given-names></name><name name-style="western"><surname>Smit</surname><given-names>NJ</given-names></name></person-group> (<year>2010</year>) <article-title>Redescription of the monotypic genus <italic><tp:taxon-name><tp:taxon-name-part taxon-name-part-type="genus">Cinusa</tp:taxon-name-part></tp:taxon-name></italic> Schioedte and Meinert, 1884 (<tp:taxon-name><tp:taxon-name-part taxon-name-part-type="order">Isopoda</tp:taxon-name-part></tp:taxon-name>, <tp:taxon-name><tp:taxon-name-part taxon-name-part-type="family">Cymothoidae</tp:taxon-name-part></tp:taxon-name>), a buccal-cavity isopod from South Africa.</article-title><source>Zootaxa</source><volume>2437</volume>(<issue>1</issue>): <fpage>51</fpage>–<lpage>68</lpage>. <ext-link xlink:type="simple" ext-link-type="doi" xlink:href="10.11646/zootaxa.2437.1.3">https://doi.org/10.11646/zootaxa.2437.1.3</ext-link></mixed-citation></ref><ref id="B12"><mixed-citation xmlns:xlink="http://www.w3.org/1999/xlink" xlink:type="simple"><person-group><name name-style="western"><surname>Hadfield</surname><given-names>KA</given-names></name><name name-style="western"><surname>Smit</surname><given-names>NJ</given-names></name></person-group> (<year>2008</year>) <article-title>Description of a new gnathiid, <italic><tp:taxon-name><tp:taxon-name-part taxon-name-part-type="genus">Afrignathia</tp:taxon-name-part><tp:taxon-name-part taxon-name-part-type="species">multicavea</tp:taxon-name-part></tp:taxon-name></italic> gen. et sp. nov. (<tp:taxon-name><tp:taxon-name-part taxon-name-part-type="subphylum">Crustacea</tp:taxon-name-part></tp:taxon-name>: <tp:taxon-name><tp:taxon-name-part taxon-name-part-type="order">Isopoda</tp:taxon-name-part></tp:taxon-name>: <tp:taxon-name><tp:taxon-name-part taxon-name-part-type="family">Gnathiidae</tp:taxon-name-part></tp:taxon-name>), from South Africa.</article-title><source>African Zoology</source><volume>43</volume>(<issue>1</issue>): <fpage>81</fpage>–<lpage>89</lpage>. <ext-link xlink:type="simple" ext-link-type="doi" xlink:href="10.1080/15627020.2008.11407410">https://doi.org/10.1080/15627020.2008.11407410</ext-link></mixed-citation></ref><ref id="B3"><mixed-citation xmlns:xlink="http://www.w3.org/1999/xlink" xlink:type="simple"><person-group><name name-style="western"><surname>Barnard</surname><given-names>KH</given-names></name></person-group> (<year>1925</year>) <article-title>Contributions to the crustacean fauna of South Africa. No. 9. Further additions to the list of <tp:taxon-name><tp:taxon-name-part taxon-name-part-type="order">Isopoda</tp:taxon-name-part></tp:taxon-name>.</article-title><source>Annals of the South African Museum</source><volume>20</volume>: <fpage>381</fpage>–<lpage>412</lpage>.</mixed-citation></ref><ref id="B29"><mixed-citation xmlns:xlink="http://www.w3.org/1999/xlink" xlink:type="simple"><person-group><name name-style="western"><surname>Smit</surname><given-names>NJ</given-names></name><name name-style="western"><surname>Basson</surname><given-names>L</given-names></name><name name-style="western"><surname>Van As</surname><given-names>JG</given-names></name></person-group> (<year>2000</year>) <article-title>A redescription of the adult male of <italic><tp:taxon-name><tp:taxon-name-part taxon-name-part-type="genus">Caecognathia</tp:taxon-name-part><tp:taxon-name-part taxon-name-part-type="species">cryptopais</tp:taxon-name-part></tp:taxon-name></italic> (Barnard, 1925) (<tp:taxon-name><tp:taxon-name-part taxon-name-part-type="subphylum">Crustacea</tp:taxon-name-part></tp:taxon-name>: <tp:taxon-name><tp:taxon-name-part taxon-name-part-type="order">Isopoda</tp:taxon-name-part></tp:taxon-name>: <tp:taxon-name><tp:taxon-name-part taxon-name-part-type="family">Gnathiidae</tp:taxon-name-part></tp:taxon-name>) from southern Africa.</article-title><source>Folia Parasitologica</source><volume>47</volume>(<issue>1</issue>): <fpage>61</fpage>–<lpage>66</lpage>. <ext-link xlink:type="simple" ext-link-type="doi" xlink:href="10.14411/fp.2000.012">https://doi.org/10.14411/fp.2000.012</ext-link></mixed-citation></ref><ref id="B23"><mixed-citation xmlns:xlink="http://www.w3.org/1999/xlink" xlink:type="simple"><person-group><name name-style="western"><surname>Smit</surname><given-names>NJ</given-names></name><name name-style="western"><surname>Davies</surname><given-names>AJ</given-names></name></person-group> (<year>1999</year>) <article-title>New host records for <italic><tp:taxon-name><tp:taxon-name-part taxon-name-part-type="genus">Haemogregarina</tp:taxon-name-part><tp:taxon-name-part taxon-name-part-type="species">bigemina</tp:taxon-name-part></tp:taxon-name></italic> from the coast of southern Africa.</article-title><source>Journal of the Marine Biological Association of the United Kingdom</source><volume>79</volume>(<issue>5</issue>): <fpage>933</fpage>–<lpage>935</lpage>. <ext-link xlink:type="simple" ext-link-type="doi" xlink:href="10.1017/S0025315499001101">https://doi.org/10.1017/S0025315499001101</ext-link></mixed-citation></ref><ref id="B2"><mixed-citation xmlns:xlink="http://www.w3.org/1999/xlink" xlink:type="simple"><person-group><name name-style="western"><surname>Barnard</surname><given-names>KH</given-names></name></person-group> (<year>1920</year>) <article-title>Contributions to the crustacean fauna of South Africa. No. 6. Further additions to the list of marine <tp:taxon-name><tp:taxon-name-part taxon-name-part-type="order">Isopoda</tp:taxon-name-part></tp:taxon-name>.</article-title><source>Annals of the South African Museum</source><volume>17</volume>: <fpage>319</fpage>–<lpage>438</lpage>. <ext-link xlink:type="simple" ext-link-type="doi" xlink:href="10.5962/bhl.part.22318">https://doi.org/10.5962/bhl.part.22318</ext-link> [pls XV–XVII.]</mixed-citation></ref><ref id="B18"><mixed-citation xmlns:xlink="http://www.w3.org/1999/xlink" xlink:type="simple"><person-group><name name-style="western"><surname>Kensley</surname><given-names>B</given-names></name><name name-style="western"><surname>Schotte</surname><given-names>M</given-names></name><name name-style="western"><surname>Poore</surname><given-names>GCB</given-names></name></person-group> (<year>2009</year>) <article-title>Gnathiid isopods (<tp:taxon-name><tp:taxon-name-part taxon-name-part-type="subphylum">Crustacea</tp:taxon-name-part></tp:taxon-name>: <tp:taxon-name><tp:taxon-name-part taxon-name-part-type="order">Isopoda</tp:taxon-name-part></tp:taxon-name>: <tp:taxon-name><tp:taxon-name-part taxon-name-part-type="family">Gnathiidae</tp:taxon-name-part></tp:taxon-name>), mostly new, from the Indian Ocean.</article-title><source>Proceedings of the Biological Society of Washington</source><volume>122</volume>(<issue>1</issue>): <fpage>32</fpage>–<lpage>51</lpage>. <ext-link xlink:type="simple" ext-link-type="doi" xlink:href="10.2988/07-16.1">https://doi.org/10.2988/07-16.1</ext-link></mixed-citation></ref><ref id="B22"><mixed-citation xmlns:xlink="http://www.w3.org/1999/xlink" xlink:type="simple"><person-group><name name-style="western"><surname>Smit</surname><given-names>NJ</given-names></name><name name-style="western"><surname>Basson</surname><given-names>L</given-names></name></person-group> (<year>2002</year>) <article-title><italic><tp:taxon-name><tp:taxon-name-part taxon-name-part-type="genus">Gnathia</tp:taxon-name-part><tp:taxon-name-part taxon-name-part-type="species">pantherina</tp:taxon-name-part></tp:taxon-name></italic> sp. nov. (<tp:taxon-name><tp:taxon-name-part taxon-name-part-type="subphylum">Crustacea</tp:taxon-name-part></tp:taxon-name>: <tp:taxon-name><tp:taxon-name-part taxon-name-part-type="order">Isopoda</tp:taxon-name-part></tp:taxon-name>: <tp:taxon-name><tp:taxon-name-part taxon-name-part-type="family">Gnathiidae</tp:taxon-name-part></tp:taxon-name>), a temporary ectoparasites of some elasmobranch species from southern Africa.</article-title><source>Folia Parasitologica</source><volume>49</volume>(<issue>2</issue>): <fpage>137</fpage>–<lpage>151</lpage>. <ext-link xlink:type="simple" ext-link-type="doi" xlink:href="10.14411/fp.2002.025">https://doi.org/10.14411/fp.2002.025</ext-link></mixed-citation></ref><ref id="B13"><mixed-citation xmlns:xlink="http://www.w3.org/1999/xlink" xlink:type="simple"><person-group><name name-style="western"><surname>Hadfield</surname><given-names>KA</given-names></name><name name-style="western"><surname>Smit</surname><given-names>NJ</given-names></name><name name-style="western"><surname>Avenant-Oldewage</surname><given-names>A</given-names></name></person-group> (<year>2008</year>) <article-title><italic><tp:taxon-name><tp:taxon-name-part taxon-name-part-type="genus">Gnathia</tp:taxon-name-part><tp:taxon-name-part taxon-name-part-type="species">pilosus</tp:taxon-name-part></tp:taxon-name></italic> sp. nov. (<tp:taxon-name><tp:taxon-name-part taxon-name-part-type="subphylum">Crustacea</tp:taxon-name-part></tp:taxon-name>, <tp:taxon-name><tp:taxon-name-part taxon-name-part-type="order">Isopoda</tp:taxon-name-part></tp:taxon-name>, <tp:taxon-name><tp:taxon-name-part taxon-name-part-type="family">Gnathiidae</tp:taxon-name-part></tp:taxon-name>) from the East Coast of South Africa.</article-title><source>Zootaxa</source><volume>1894</volume>(<issue>1</issue>): <fpage>23</fpage>–<lpage>41</lpage>. <ext-link xlink:type="simple" ext-link-type="doi" xlink:href="10.11646/zootaxa.1894.1.2">https://doi.org/10.11646/zootaxa.1894.1.2</ext-link></mixed-citation></ref><ref id="B14"><mixed-citation xmlns:xlink="http://www.w3.org/1999/xlink" xlink:type="simple"><person-group><name name-style="western"><surname>Hadfield</surname><given-names>KA</given-names></name><name name-style="western"><surname>Smit</surname><given-names>NJ</given-names></name><name name-style="western"><surname>Avenant-Oldewage</surname><given-names>A</given-names></name></person-group> (<year>2009</year>) <article-title>Life cycle of the temporary fish parasite, <italic><tp:taxon-name><tp:taxon-name-part taxon-name-part-type="genus">Gnathia</tp:taxon-name-part><tp:taxon-name-part taxon-name-part-type="species">pilosus</tp:taxon-name-part></tp:taxon-name></italic> (<tp:taxon-name><tp:taxon-name-part taxon-name-part-type="subphylum">Crustacea</tp:taxon-name-part></tp:taxon-name>: <tp:taxon-name><tp:taxon-name-part taxon-name-part-type="order">Isopoda</tp:taxon-name-part></tp:taxon-name>: <tp:taxon-name><tp:taxon-name-part taxon-name-part-type="family">Gnathiidae</tp:taxon-name-part></tp:taxon-name>) from the east coast of South Africa.</article-title><source>Journal of the Marine Biological Association of the United Kingdom</source><volume>89</volume>(<issue>7</issue>): <fpage>1331</fpage>–<lpage>1339</lpage>. <ext-link xlink:type="simple" ext-link-type="doi" xlink:href="10.1017/S0025315409000587">https://doi.org/10.1017/S0025315409000587</ext-link></mixed-citation></ref></ref-list></tp:taxon-treatment>
